# Supplementary material for: Transcriptome Analysis of the Cecal Tonsil of Jingxing Yellow Chickens Revealed the Mechanism of Differential Resistance to Salmonella
Source: Genes (Basel). 2019 Nov 28;10(12):979. doi: 10.3390/genes10120979 (PMC6947646; doi:10.3390/genes10120979)
Supplement: Supplementary file 1 [file genes-10-00979-s001.zip]

Archive with 1 entries (1 files):
- genes-625089-supplementary.xlsx
